# Supplementary material for: Evaporation-Induced Polyelectrolyte Complexation: The Role of Base Volatility and Cosolvents
Source: Langmuir. 2024 Jan 23;40(5):2531–42. doi: 10.1021/acs.langmuir.3c02656 (PMC10851664; doi:10.1021/acs.langmuir.3c02656)
Supplement: Supplementary file 2 — la3c02656_si_002.zip [file la3c02656_si_002.zip]

Archive with 14 entries (12 files):
- SI videos_J.Li/Film formation with pH indicator/
- SI videos_J.Li/Film formation with pH indicator/PEIPSS dimethylamine 3-1 with thymol blue.mp4
- SI videos_J.Li/Film formation with pH indicator/PEIPSS DMSO 3-1 with thymol blue.mp4
- SI videos_J.Li/Film formation with pH indicator/PEIPSS ethanol 3-1 with thymol blue.mp4
- SI videos_J.Li/Film formation with pH indicator/PEIPSS NaOH 3-1 with thymol blue.mp4
- SI videos_J.Li/Film formation with pH indicator/PEIPSS NH3 2-1 with thymol blue.mp4
- SI videos_J.Li/Film formation with pH indicator/PEIPSS NH3 3-1 with thymol blue.mp4
- SI videos_J.Li/Film formation/
- SI videos_J.Li/Film formation/PEIPSS dimethylamine 2-1.mp4
- SI videos_J.Li/Film formation/PEIPSS DMSO 2-1.mp4
- SI videos_J.Li/Film formation/PEIPSS ethanol 2-1.mp4
- SI videos_J.Li/Film formation/PEIPSS NaOH 2-1.mp4
- SI videos_J.Li/Film formation/PEIPSS NH3 2-1.mp4
- SI videos_J.Li/Film formation/PEIPSS NH3 3-1.mp4
